# Supplementary material for: Pharmacologic Modulation of ARID3A with Rimegepant Reactivates Type I Interferon Signaling and Sensitizes Triple‐Negative Breast Cancer to PD‐1 Blockade
Source: Adv Sci (Weinh). 2026 Jun 2;13(40):e21541. doi: 10.1002/advs.202521541 (PMC13335518; doi:10.1002/advs.202521541)
Supplement: Supplementary file 3 — Supporting File 3: advs75399‐sup‐0003‐Data.zip. [file ADVS-13-e21541-s003.zip]

Archive with 3 entries (3 files):
- 1 - Publication License Oct-24-2025.pdf
- 2 - Publication License Oct-24-2025.pdf
- 3 - Publication License Dec-14-2025.pdf
